# Supplementary material for: Alterations in the inferior longitudinal fasciculus in autism and associations with visual processing: a diffusion-weighted MRI study
Source: Mol Autism. 2018 Feb 8;9:10. doi: 10.1186/s13229-018-0188-6 (PMC5806238; doi:10.1186/s13229-018-0188-6)
Supplement: Supplementary file 1 — Supplementary R-script. The applied R-script to calculated the three Bayes factor tests, to quantify the result of our replication attempt [46]. (TXT 4 kb) [file 13229_2018_188_MOESM1_ESM.txt]

###############################################################################
### Compute Bayes factors after a replication study (t-test) 
### to find out whether the original findings are replicated
### Author: Josine Verhagen, A.J.Verhagen@uva.nl; modified by Pieter Moors and Lien Van Eylen
### www.josineverhagen.com
### INPUT:  t original, n original, t replication, n replication
### OUTPUT: Replication Bayes factor, JZS Bayes factors one and two sided,
### Bayes factor Bayarri and Mayoral,  Meta-analysis Bayes factor, 
### prior and posterior distributions for effect size
###############################################################################

# clears workspace:  
rm(list=ls(all=TRUE)) 

# Set work directory  (replace with own path)
#dir <- "C:/Users/Josine/Documents/My Dropbox/UVA/JosineEJ/Replicationprior/Code/"
#WB <- "C:/Users/Josine/WinBUGS14"

# Load and if necessary install the required libraries
library(R2WinBUGS)  # Only necessary for posterior plots for JZS prior
library(MCMCpack)

# Load the functions necessary to compute the replication prior (file saved in work directory)
source("Repfunctionspack6.R")
#source(paste(dir,'Repfunctionspack.R', sep = "")) 

####################################################################
#From raw data, first compute trep, the t value from the replication
####################################################################

calc_t <- function(n1, n2, d){
  d / (sqrt(((n1 + n2) / (n1*n2)) * ((n1+n2) / (n1+n2-2))))
}

calc_d <- function(n1, n2, t){
  t * (sqrt(((n1 + n2) / (n1*n2)) * ((n1+n2) / (n1+n2-2))))
}

#Value of Cohen's d for the original observation study of Koldewyn et al. (2014). For this script all values need to be positive.
ds_obs <- c(f_major = .0768, f_minor = .1807, l_atr = .0031, r_atr = .0538, 
        l_cab = .1324, r_cab = .3661, l_ccg = .0185, r_ccg = .0148, 
        l_cst = .0246, r_cst = .0389, l_ilf = .3359, r_ilf = .6840, 
        l_slfp = .1318, r_slfp = .0259, l_slft = .0985, r_slft = .0216, 
        l_unc = .0151, r_unc = .1156)

ts_obs <- calc_t(40, 43, ds_obs)


#values of the F-value for our replication study
fs_rep <- c(f_major = 0.07, f_minor = 0.11, l_atr = 1.26, r_atr = 1.94, 
            l_cab = .38, r_cab = 2.21, l_ccg = 1.61, r_ccg = 0.81, 
            l_cst = 2.79, r_cst = 0.02, l_ilf = 4.43, r_ilf = 5.74, 
            l_slfp = .19, r_slfp = .56, l_slft = .52, r_slft = 1.30, 
            l_unc = .28, r_unc = 0.03)

ts_rep <- sqrt(fs_rep)

#To correctly account for the direction of the effects in the original observation versus our replication study, 
#we multiplied the t-value of the replication study with -1 if the direction of the effect differed from the one described by Koldewyn et al. (2014).
eff_coding = c(f_major = 1, f_minor = -1, l_atr = -1, r_atr = -1, 
               l_cab = 1, r_cab = -1, l_ccg = 1, r_ccg = 1, 
               l_cst = -1, r_cst = -1, l_ilf = 1, r_ilf = 1, 
               l_slfp = -1, r_slfp = -1, l_slft = 1, r_slft = 1, 
               l_unc = -1, r_unc = -1)

ts_rep_recod <- ts_rep * eff_coding

############################
#for a two sample t test: 
############################

# for a two sample test: 
trep <- ts_rep_recod #t.test(x,y, paired = FALSE)$statistic
n2 <- 17 #length(x) 
m2 <- 17 #length(y) 

#Example data: 
tobs <- ts_obs  # t observed original study  
n1 <- 40   # number of subjects in group 1 in the original study 
m1 <- 43   # number of subjects in group 2 in the original study 
sample  <- 2

# Independent JZS Bayes factors in Original and Replication studies, one and two sided: 
# Replication Bayes factors: Is the effect the same as in the original study or zero? 
# Bayarri and Mayoral Bayes Factor: is the replicated effect size equal to the original or different
# Meta-analysis Bayes factor: combining all effect sizes  

bf_all <- NULL 

for(i in 1:length(trep)){
  BF <- BFSALL(tobs[i], trep[i], n1, n2, m1=m1,m2=m2, sample=sample, Type = "ALL")
  df <- data.frame(tobs = rep(tobs[i], 6), trep = rep(trep[i], 6),
                   tract = rep(names(tobs)[i], 6), bf_type = row.names(BF), bf_original = BF[,1], 
                   bf_replication = BF[,2])
  bf_all <- rbind(bf_all, df, make.row.names=F)
}
